# Supplementary material for: Detection of genomic regions associated with tiller number in Iranian bread wheat under different water regimes using genome-wide association study
Source: Sci Rep. 2020 Aug 20;10:14034. doi: 10.1038/s41598-020-69442-9 (PMC7441066; doi:10.1038/s41598-020-69442-9)
Supplement: Supplementary file 1 — Supplementary Tables. [file 41598_2020_69442_MOESM1_ESM.xlsx]

## Sheet: Table 1
Table S1- Phenotype variation of tiller number traits based on 6 environments (Shahed university field for two years and NIGEB field for one year under normal irrigation and drought stress conditions) and BLUEs values obtained from the 92 genotypes
Trait	Statistics	Shahed 2014		Shahed 2015		NIGEB 2015		BLUEs
		Normal	Drought stress	Normal	Drought stress	Normal	Drought stress	Normal	Drought stress	ALL
TTN	Min	9	10.85	5.75	6.83	4	2.83	8.45	7.67	8.26
	Max	23	21.25	16.88	15.25	11.67	11.27	15.49	14.08	14.85
	Mean	15.77	15.57	11.14	9.96	6.46	6.11	11.16	10.54	10.86
FTN	Min	7.5	9.4	5.5	7.67	3.21	2.46	6.66	6.15	6.74
	Max	21.66	16.5	14	9.5	9.62	8	12.99	11.24	11.96
	Mean	12.83	12.8	8.77	7.58	5.09	4.22	8.89	8.16	8.53
TTN: Total tiller number; FTN: Fertile tiller number

## Sheet: Table 2
Table S2- Combined analysis of variance of tiller traits under normal irrigation and drought stress conditions at Shahed and NIGEB experimental fields
SOV	df	TTN	FTN
Location	2	8893.68**	6794.56**
Stress	1	73.51**	125.09**
Location ×Stress	2	22.31*	32.29**
Block (Location×Stress)	10	70.80**	50.23**
Genotype	91	13.79**	10.07**
Location ×Genotype	172	7.47	5.39
Stress×Genotype	91	4.81	4.69
Location×Stress×Genotype	164	5.73	4.39
Error	735	6.67	4.85
Heritability		0.48	0.43
Notes: *, ** Significant at 0.05 and 0.01 probability levels, respectively provided by ANOVA; TTN: Total Tiller Number, FTN: Fertile Tiller Number. Location: Shahed University field during two years and NIGEB field during one year. Stress: Normal irrigation and drought stress conditions.

## Sheet: Table 3
Table S3- Matrices of membership coefficients of the 92 Iranian wheat genotypes corresponding to two subgroups derived from the STRUCTURE analysis
Structure order	Genotype name	Q1	Q2
1	Aflak	1	0
2	Alamoot	0.187	0.813
3	Alborz	0.057	0.943
4	Alraj_Arak	0.437	0.563
5	Alvand	0.251	0.749
6	Alvas jerd saveh	1	0
7	Arak	1	0
8	Arg	0.624	0.376
9	Arta	0.057	0.943
10	Arvand	0.095	0.905
11	Atrak	0.242	0.758
12	Azadi	0.472	0.528
13	Aziz abad farahan	0.976	0.024
14	Bahar	0.071	0.929
15	Bam	0.497	0.503
16	Baran	0.351	0.649
17	Bezostaya	0.311	0.689
18	Chamran2	0	1
19	Chanab	0	1
20	Simple cross Roshan	0.559	0.441
21	Darab2	0.002	0.998
22	Darya	0.182	0.818
23	Dez	0	1
24	Ebrahim Abad Arak	0.497	0.503
25	Eskan-Arak43	0.96	0.04
26	Gascogne	0.182	0.818
27	Gaspard	0.072	0.928
28	Ghahteh Saroogh	1	0
29	Ghods	0	1
30	Golestan	0.612	0.388
31	Gonbad	0	1
32	Haji Abad Kerman	0.887	0.113
33	Hamoon	0.243	0.757
34	Hirmand	0.014	0.986
35	Homa	0.457	0.543
36	Inia66	0.076	0.924
37	Karaj1	0.611	0.389
38	Karaj2	0.687	0.313
39	Karaj3	0.248	0.752
40	Kaveh	0.282	0.718
41	Kavir	0.282	0.718
42	Karkhan Ardebil	1	0
43	Khazar1	0.152	0.848
44	Khoramabad1	0.445	0.555
45	Kooreh_Save1	1	0
46	Kooreh_Save	1	0
47	Mahdavi	0.334	0.666
48	Maht Oliya Arak Boroojerd	1	0
49	Malayer	0.922	0.078
50	Mashhad1	0.952	0.048
51	Mashhad-16	1	0
52	Mashhad20	0.937	0.063
53	Mashhad21	1	0
54	Mashhad4	1	0
55	Mihan	0.047	0.953
56	Moghan1	0.015	0.985
57	Moghan2	0.008	0.992
58	Moghan3	0	1
59	Morvarid	0.177	0.823
60	Mv_17	0.166	0.834
61	Navid	0.052	0.948
62	Neishabour	0.118	0.882
63	Ofoogh	0.195	0.805
64	Ohadi	0.458	0.542
65	Oroum	0.152	0.848
66	Parand_Saveh	1	0
67	Parsi	0.408	0.592
68	Pishgam	0.093	0.907
69	Pishtaz	0.08	0.92
70	Posht Tangeh Pariyan	0.719	0.281
71	Rasad	0.319	0.681
72	Rasoul	0.001	0.999
73	Rizhav	0	1
74	Robat_Arak1	0.994	0.006
75	Roshan	1	0
76	Roshan zemestan	0.807	0.193
77	Sarough_Ara	1	0
78	Sepahan	0.001	0.999
79	Sharafkhane	0.468	0.532
80	Shahriyar	0.255	0.745
81	Shiraz	0.515	0.485
82	Shiroodi	0.068	0.932
83	Sirvan	0.004	0.996
84	Sayson	0.221	0.779
85	Sistan	0.528	0.472
86	Sivand	0.139	0.861
87	Star	0.605	0.395
88	Tajan	0	1
89	Toos	0.275	0.725
90	Verinak	0	1
91	Zare	0.16	0.84
92	Zarin	0.163	0.837

## Sheet: Table 4
Table S4- List of significant marker-trait associations detected by ﬁxed and random model circulating probability uniﬁcation (FarmCPU) method in both traits under normal irrigation and drought stress conditions.
Trait	Environment	Marker	SNP name	Chromosome	Position	P.value	MAF	FDR_Adjusted_P-values	Effect	LOD
FTN	Normal	Ku_c269_2643	IWB39005	2A	36632023	0	0.136	1.28e-05	-1.224	8.69
TTN	All	Kukri_c34887_734	IWB44377	7A	33364868	1e-08	0.473	7.73e-05	0.607	7.91
TTN	All	Kukri_c32958_390	IWB44155	7A	323740318	3e-08	0.158	9.72e-05	0.857	7.51
TTN	Normal	Kukri_c32958_390	IWB44155	7A	323740318	4e-08	0.158	0.0002739	0.161	7.36
FTN	Normal	D_GDS7LZN02FSYZC_227	IWB19377	7D	58491640	5e-08	0.12	0.0001676	-1.041	7.28
TTN	Normal	wsnp_Ex_c10910_17729008	IWA1406	6D	463447036	1.8e-07	0.19	0.0005598	-0.174	6.75
FTN	All	wsnp_Ex_c6354_11053460	IWA4483	7A	692340211	1.8e-07	0.272	0.0011453	0.677	6.74
TTN	Normal	Kukri_c34887_734	IWB44377	7A	33364868	2.7e-07	0.473	0.0005686	0.107	6.57
TTN	Drought stress	wsnp_Ku_c16358_25225060	IWA6592	2A	715301715	3.5e-07	0.239	0.0022112	0.287	6.46
FTN	All	Ku_c269_2643	IWB39005	2A	36632023	4.7e-07	0.136	0.0012959	-0.693	6.33
TTN	All	RAC875_c23815_545	IWB55568	2D	641963416	6.1e-07	0.473	0.0012752	0.558	6.22
FTN	All	Kukri_c34887_734	IWB44377	7A	33364868	6.2e-07	0.473	0.0012959	0.492	6.21
FTN	Normal	wsnp_Ex_c6354_11053460	IWA4483	7A	692340211	1.56e-06	0.272	0.0032757	0.749	5.81
TTN	Drought stress	tplb0028p02_562	IWB74344	1A	1208254	1.56e-06	0.117	0.0049231	0.346	5.81
FTN	All	Jagger_c7212_85	IWB36728	2A	500529738	3.26e-06	0.179	0.005146	-0.618	5.49
FTN	Normal	Excalibur_c80601_278	IWB28961	2B	713676010	6.15e-06	0.147	0.0096055	0.76	5.21
FTN	Normal	wsnp_Ex_rep_c103087_88124573	IWA5084	1A	369697871	7.6e-06	0.196	0.0096055	-0.565	5.12
TTN	Normal	Ku_c269_2643	IWB39005	2A	36632023	7.68e-06	0.136	0.0121282	-0.133	5.11
TTN	Normal	Excalibur_c32726_125	IWB25250	6A	574486383	1.246e-05	0.25	0.0157417	-0.115	4.9
FTN	All	wsnp_Ex_rep_c103087_88124573	IWA5084	1A	369697871	1.685e-05	0.196	0.0212939	-0.388	4.77
FTN	Normal	BS00082423_51	IWB11256	5D	489775906	2.514e-05	0.136	0.0264808	-0.704	4.6
TTN	Drought stress	RAC875_c12993_201	IWB53633	1A	517488008	2.637e-05	0.361	0.0526114	0.271	4.58
TTN	All	BS00063236_51	IWB9024	2A	747144155	3.171e-05	0.413	0.0500951	-0.369	4.5
TTN	Drought stress	Excalibur_c32711_504	IWB25244	6B	626453853	3.33e-05	0.106	0.0500611	-0.295	4.5
TTN	Normal	Tdurum_contig21737_203	IWB68944	6B	136111626	5.476e-05	0.201	0.057676	-0.078	4.26
FTN	Normal	Kukri_c13188_256	IWB40993	1B	511213188	6.28e-05	0.174	0.0566946	0.449	4.2
TTN	All	wsnp_Ex_c25943_35203857	IWA3010	2B	742815469	8.765e-05	0.386	0.110766	0.448	4.06
TTN	Normal	RAC875_c8045_231	IWB60612	2B	199763072	9.631e-05	0.337	0.086944	0.084	4.02
TTN	Drought stress	CAP11_c3218_126	IWB12841	1D	34940622	0.00012417	0.278	0.156138	-0.198	3.91
TTN	Drought stress	Kukri_c32958_390	IWB44155	7A	323740318	0.00014826	0.15	0.156138	0.261	3.83
TTN	Normal	wsnp_Ra_c3766_6947263	IWA7896	6B	151130562	0.00016914	0.408	0.133603	-0.067	3.77
FTN	All	BS00108055_51	IWB12345	3B	513987670	0.00024096	0.179	0.220211	-0.387	3.62
FTN	All	IACX7421	IWB36193	7D	627323726	0.00024394	0.168	0.220211	0.383	3.61
FTN	Drought stress	RAC875_rep_c105012_111	IWB61402	7B	744404849	0.00025946	0.294	0.634965	-0.754	3.59
FTN	Drought stress	tplb0060b03_432	IWB75238	7B	742465248	0.00032833	0.45	0.634965	-0.609	3.48
TTN	All	tplb0027f12_503	IWB74317	4B	638588950	0.00033799	0.321	0.355955	-0.312	3.47
TTN	All	Tdurum_contig59953_282	IWB72700	3B	772399790	0.00040729	0.31	0.367665	-0.336	3.39
FTN	Drought stress	wsnp_Ex_c12674_20142989	IWA1666	6B	668776650	0.00044318	0.372	0.634965	0.776	3.35
FTN	Drought stress	RAC875_c5744_115	IWB59287	7B	740055258	0.00049509	0.5	0.634965	0.592	3.31
FTN	Drought stress	RFL_Contig29_1062	IWB64118	3B	40908558	0.00050242	0.2	0.634965	0.719	3.3
TTN	Normal	BS00064967_51	IWB9416	6B	706332786	0.00052306	0.255	0.367248	-0.091	3.28
FTN	All	Tdurum_contig47258_1039	IWB71778	2A	59558265	0.00062643	0.239	0.494799	0.353	3.2
TTN	All	IAAV108	IWB34320	5A	601615768	0.00065533	0.12	0.517626	0.371	3.18
TTN	All	JD_c4813_1482	IWB37504	7B	593640070	0.00077419	0.201	0.543571	-0.471	3.11
TTN	Normal	wsnp_Ex_c18941_27840714	IWA2363	5A	547647310	0.00080785	0.234	0.510477	0.07	3.09
FTN	All	BS00064162_51	IWB9208	1B	601007240	0.00090965	0.446	0.638676	0.315	3.04
FTN	Drought stress	BS00110292_51	IWB12510	3B	513665765	0.00095608	0.344	0.760924	-0.668	3.02
TTN: Total tiller number; FTN: Fertile tiller number; Normal: BLUEs value across all normal irrigation conditions; Drought stress: BLUEs value across all drought stress conditions; All: BLUEs value based on 6 environmets under normal irrigation and drought stress conditions

## Sheet: Table 5
Table S5- Wheat consensus linkage map built using the combination of two previously published maps, containing 14,548 molecular markers
mapName=Consensus_map
Organism Genus=Triticum
Organism Species=aestivum
crossType=Unknown
popSize=0
mappingCrossType=Unknown
mappingFunction=Unknown
mapUnit=cM
mapExpansion=0
mapQuality=0
locusLocation=1
chr=chr1A
lg=linkage_group1A
1	TEL1A	0
2	Gli-A1	0
3	wPt-5374	2.3
4	wPt-3698	3.5
5	wPt-4765	6.3
6	XksuD14b	7.5
7	wPt-9317	12.4
8	wPt-7726	12.4
9	wPt-9266	12.4
10	wPt-2872	12.4
11	wPt-1873	13.3
12	Excalibur_rep_c66306_499	13.935
13	Ex_c34070_464	13.935
14	RAC875_rep_c101933_656	13.935
15	Kukri_c11580_339	13.935
16	BS00062942_51	13.935
17	Tdurum_contig19102_84	13.935
18	RAC875_c16677_56	13.935
19	wsnp_RFL_Contig2794_2564017	13.935
20	Excalibur_c64533_980	13.935
21	TA005766-0499	13.935
22	RAC875_c79971_61	13.935
23	RAC875_c25708_503	13.935
24	Kukri_c11580_451	13.935
25	Ra_c3837_797	13.935
26	Kukri_c11580_818	13.935
27	BS00023102_51	13.935
28	wsnp_RFL_Contig373_3974834	13.935
29	RAC875_c18282_1390	14.218
30	RAC875_c2972_225	14.218
31	Excalibur_c5052_151	14.218
32	RAC875_c16352_326	14.218
33	Tdurum_contig14650_689	14.218
34	RAC875_c63421_83	14.218
35	RAC875_c11749_97	14.218
36	wPt-2311	14.6
37	XksuH9a	15.5
38	wPt-8504	16.2
39	wPt-5167	16.2
40	wPt-7567	16.8
41	Kukri_c13156_129	17.251
42	BobWhite_c6558_234	17.885
43	Kukri_c10308_342	18.036
44	Kukri_c29655_155	18.036
45	RAC875_rep_c69640_88	18.036
46	RFL_Contig4140_1183	18.036
47	Ku_c3893_771	18.036
48	wsnp_Ex_rep_c69266_68192766	18.036
49	Jagger_c8952_378	18.036
50	Excalibur_c95327_126	18.036
51	Excalibur_c15885_1145	18.036
52	Kukri_rep_c68693_86	18.036
53	Kukri_c62848_106	18.036
54	Kukri_c78742_122	18.036
55	Tdurum_contig42289_936	18.036
56	tplb0034h06_391	18.036
57	Gli-A3	18.5
58	Xcdo580	19.1
59	Xgwm3085	20.3767
60	Xgwm0752	22.7924
61	wPt-2527	23.1
62	wPt-7030	23.6
63	wPt-8455	23.7
64	wPt-4029	27.2
65	BS00065430_51	27.661
66	Xgwm0691	28.2425
67	XksuD14	28.9
68	wPt-7872	29.4
69	Xgwm1457	31.0425
70	wPt-2384	31.1
71	Xbcd265a	32.9
72	wsnp_Ex_c7252_12452995	34.006
73	RAC875_c7031_488	34.006
74	wPt-4886	35.2
75	BS00081680_51	36.13
76	XWD004db	37.5
77	wPt-8770	37.6
78	Tdurum_contig10362_328	37.692
79	Kukri_c19247_53	37.692
80	Kukri_c19247_711	37.692
81	Tdurum_contig15015_883	37.692
82	BS00064349_51	37.692
83	wsnp_Ku_c56140_59771244	37.692
84	RAC875_c78619_523	37.692
85	wPt-1167	38.5
86	wPt-9752	38.5
87	BS00098484_51	38.508
88	wPt-6290	38.6
89	wPt-6122	38.7
90	BS00077492_51	39.17
91	RFL_Contig1118_1073	39.17
92	RFL_Contig1118_65	39.17
93	Excalibur_c48152_818	39.434
94	wPt-6358	40.1
95	wPt-6709	41.6
96	Glu-A3	41.6
97	Xgdm0033	42.499
98	wsnp_Ex_c2868_5293485	42.942
99	BS00056550_51	42.942
100	Xgwm1223	43.299
101	XWC2153	43.5
102	tplb0062i18_102	43.896
103	Xgdm33	44.8
104	TA001286-0611-w	45.034
105	CAP11_c3464_68	45.453
106	Xgwm4628	45.499
107	Hg	45.5
108	BobWhite_c20902_177	46.38
109	BS00059422_51	46.38
110	BS00082567_51	46.38
111	CAP12_c3074_192	46.402
112	M77/P64.2	46.5
113	Xpsr963.1	46.5
114	tplb0025b13_150	47.163
115	wsnp_Ku_c1818_3557408	47.163
116	Excalibur_c58555_110	47.163
117	BS00026456_51	47.163
118	tplb0025b13_2054	47.163
119	wsnp_Ex_c12254_19574891	47.163
120	RAC875_c29540_413	47.492
121	wsnp_Ex_rep_c108951_91954190	47.492
122	Xfba165	47.5
123	Xpsr11(Glu-3)	47.5
124	Xgpw2186	47.5
125	M62/P64.5	47.5
126	XSi2	47.5
127	Xgwm1097	47.642
128	wPt-1862	47.8
129	wsnp_Ex_c10657_17376448	48.46
130	Xwg180	48.5
131	wPt-5707	49.3
132	wPt-3983	49.4
133	Xmta16y	49.8
134	Pm3	49.8
135	XGlu3	49.8
136	Xpsp2999	49.8
137	Xgpw2246	50.8
138	P38/M47-5	50.8
139	wPt-8072	50.9
140	wPt-9423	51
141	Xgpw2276	51.2
142	tin1	51.2
143	Xgwm136	51.2
144	XgpwE9	52.2
145	XgpwE8	52.2
146	XgpwE5	52.2
147	Xmta14c	52.2
148	Xcfa2153	52.2
149	Xcdo431	53.2
150	Kukri_c93273_605	53.239
151	Xfbb196	54.2
152	wsnp_Ku_c11896_19337444	54.257
153	Pm3a	54.9
154	Xgwm0136	54.999
155	XksuD14.2	55.2
156	BS00009885_51	55.306
157	Xbcd808a	55.4
158	wPt-3870	56
159	P32/M54-4	56.1
160	Xgwm0905	56.199
161	Xgwm1712	56.407
162	TA006139-0953	56.703
163	M51/P65.5	57.1
164	Pm3e	57.6
165	Xksue18D	57.6837
166	Xksud14	57.799
167	Excalibur_rep_c106065_511	57.899
168	Xfba393	58
169	Xfba254	58
170	Mlar	59.1
171	Xgwm3094	59.1474
172	Xcdo1160	59.3
173	Kukri_c7436_2259	59.565
174	Xfba286	59.9
175	Excalibur_c11941_675	59.903
176	wsnp_Ex_c5323_9408829	60.039
177	BS00105601_51	60.183
178	BS00078982_51	60.212
179	wsnp_Ex_c5323_9409407	60.46
180	RAC875_c8245_272	60.554
181	Xgwm4006	61.0787
182	Lr10	61.301
183	wsnp_Ex_c18196_27006489	61.418
184	Kukri_rep_c101218_200	61.593
185	Xfbb234	61.801
186	Xfbb160	61.801
187	Xmwg60	61.801
188	Excalibur_c65227_444	61.884
189	BS00096054_51	62.542
190	Xgpw2032	62.8
191	Xgwm33.1	62.8
192	Xfbb319	62.8
193	Excalibur_c7026_2635	62.822
194	Kukri_c13136_1363	62.93
195	RAC875_c14926_589	63.052
196	wsnp_Ex_rep_c68857_67737959	63.798
197	Xbarc263	63.799
198	Xfba285	63.799
199	Xhor12	63.799
200	H9/H10/H11	63.799
201	wPt-2150	63.999
202	wsnp_Ex_rep_c67665_66326492	64.104
203	Xcfa2226	64.199
204	BobWhite_c44224_71	64.429
205	Xcfd15	64.899
206	wsnp_CAP12_c2438_1180601	65.23
207	Tdurum_contig8382_300	65.564
208	Xgwm0033	65.999
209	Excalibur_rep_c85213_146	66.011
210	Kukri_c82555_88	66.376
211	Kukri_c46010_146	66.736
212	wsnp_BE586140A_Ta_2_1	66.736
213	Tdurum_contig77289_179	66.736
214	Tdurum_contig13946_241	66.736
215	wsnp_Ex_c31983_40709607	66.736
216	Xgwm33	66.8
217	IACX1465	66.808
218	XGli3	67
219	Xabc156	67
220	Xpsp3151	67.1
221	Tdurum_contig43360_1592	67.302
222	Kukri_c23382_1431	67.338
223	Tdurum_contig61515_522	67.704
224	Excalibur_c7237_1084	67.76
225	Excalibur_c7237_1208	67.771
226	Xwmc818	67.9
227	BobWhite_c4499_153	68.062
228	Xgwm4255	68.1506
229	Xgwm1590	68.31
230	Tdurum_contig61515_259	68.405
231	IAAV5252	68.591
232	Xgwm3083	68.6435
233	Xgwm1104	68.8283
234	BS00029346_51	68.878
235	RAC875_c89908_105	68.935
236	P42/M50-2	69.099
237	Xwmc104	69.099
238	Xwmc329.1	69.099
239	Xcdo426	69.099
240	P40/M60-138	69.099
241	Tdurum_contig47183_205	69.154
242	wPt-9757	69.299
243	Tdurum_contig11004_613	69.768
244	Xcfa2158	70.099
245	P40/M61-2	70.099
246	Xwmc33	70.799
247	Xgpw2005	71.099
248	XChs3	71.099
249	P78/M71.5	71.099
250	wsnp_Ex_c49829_54319220	71.484
251	IAAV8824	71.837
252	XksuE19	72.099
253	Xwmc336	72.499
254	wsnp_Ex_rep_c103087_88124573	72.658
255	XksuE18	73.199
256	Ex_c17168_1216	73.23
257	Ra_c10580_1629	73.808
258	Xgwm264	74.5
259	GENE-0053_224	74.628
260	IAAV8664	75.164
261	Ex_c2389_1834	75.272
262	wsnp_Ex_c14733_22819625	75.364
263	wsnp_Ex_c6826_11775106	75.382
264	wPt-9429	76
265	Xbcd2015	76.2
266	Xwmc95	76.2
267	wPt-0164	76.9
268	Excalibur_c2389_90	76.969
269	BS00068036_51	77.133
270	Xgdm136	77.2
271	Xbcd98	77.3
272	wsnp_JD_c722_1080592	77.503
273	wsnp_Ex_rep_c67763_66441222	77.782
274	Ra_c7062_430	77.782
275	Excalibur_c7692_139	77.838
276	IAAV742	77.94
277	IACX7695	78.203
278	wPt-3904	78.301
279	Kukri_rep_c101022_1595	78.921
280	BS00067330_51	79.033
281	wsnp_Ex_c13724_21535046	79.033
282	wsnp_Ex_c2389_4478587	79.033
283	wsnp_Ex_c26800_36025663	79.033
284	Excalibur_c35312_109	79.033
285	wsnp_Ra_c26956_36503468	79.033
286	wsnp_Ex_c48375_53299028	79.033
287	BS00010287_51	79.033
288	wsnp_Ex_rep_c66382_64577768	79.033
289	RAC875_c7891_426	79.033
290	wsnp_Ex_c41237_48104282	79.033
291	RAC875_c2313_410	79.033
292	Kukri_c46608_277	79.033
293	BS00076538_51	79.033
294	Ex_c27351_850	79.033
295	wsnp_Ex_rep_c66875_65276404	79.033
296	wsnp_Ex_c2389_4477096	79.033
297	wsnp_CAP11_c3968_1874257	79.033
298	wsnp_Ex_rep_c105244_89727546	79.033
299	IAAV3998	79.033
300	wsnp_Ex_c3365_6183009	79.033
301	BS00003813_51	79.033
302	wsnp_Ex_c14733_22819350	79.033
303	wsnp_Ex_c19730_28728245	79.033
304	BobWhite_c45409_389	79.033
305	RAC875_c2021_1417	79.033
306	BobWhite_c24113_529	79.033
307	wsnp_Ex_c25220_34487119	79.033
308	wsnp_CAP12_c2645_1267978	79.033
309	wsnp_Ex_c645_1273901	79.033
310	wsnp_Ex_c3142_5808220	79.033
311	Kukri_c24402_564	79.033
312	wsnp_Ex_c43586_49862663	79.033
313	Ku_c2449_578	79.033
314	RAC875_c7305_75	79.033
315	IAAV5581	79.033
316	wsnp_Ex_c8666_14522816	79.033
317	wsnp_Ex_c6278_10941843	79.033
318	Ku_c2898_221	79.033
319	Excalibur_c44731_1000	79.033
320	wsnp_Ex_c6075_10637792	79.033
321	IAAV2342	79.033
322	tplb0032d09_1393	79.033
323	CAP11_c2984_419	79.033
324	wsnp_Ex_c15722_24074399	79.033
325	RAC875_c25442_231	79.033
326	wsnp_Ex_c39661_46902650	79.033
327	Ku_c2898_1284	79.033
328	wsnp_Ex_c8374_14111734	79.033
329	wsnp_BF478737A_Ta_2_1	79.033
330	wsnp_Ex_c11697_18821490	79.033
331	wsnp_Ex_rep_c105244_89727666	79.033
332	Ku_c2898_1247	79.033
333	BS00028874_51	79.033
334	wsnp_Ex_c2389_4479352	79.033
335	wsnp_Ex_c8162_13799067	79.033
336	BS00077504_51	79.033
337	wsnp_Ex_c17684_26426672	79.033
338	BS00066308_51	79.033
339	BS00033760_51	79.033
340	wsnp_Ex_rep_c105244_89727820	79.033
341	wsnp_Ku_rep_c68419_67400635	79.033
342	wsnp_Ex_c3142_5808330	79.033
343	Kukri_c26669_515	79.033
344	BS00026917_51	79.033
345	wsnp_Ex_c28165_37310070	79.033
346	BS00010004_51	79.033
347	wsnp_Ex_c44498_50537128	79.033
348	BS00037007_51	79.033
349	wsnp_Ex_c2389_4477621	79.033
350	RAC875_c2202_1097	79.033
351	GENE-0561_311	79.033
352	wsnp_Ex_c13783_21613564	79.033
353	Ex_c2389_1828	79.033
354	IAAV7414	79.033
355	wsnp_Ex_c50235_54588957	79.033
356	BS00067277_51	79.033
357	wsnp_Ku_rep_c104517_90964418	79.033
358	Excalibur_c62832_446	79.055
359	wsnp_Ra_c20163_29413615	79.084
360	wsnp_Ex_c3142_5808713	79.084
361	Excalibur_c6141_1337	79.084
362	IAAV5756	79.084
363	GENE-0379_108	79.084
364	wsnp_Ex_c26098_35349418	79.084
365	wsnp_Ex_rep_c69775_68731015	79.084
366	RAC875_c18355_804	79.084
367	GENE-0561_101	79.084
368	RAC875_c9965_354	79.09
369	Kukri_c6622_763	79.175
370	BS00090634_51	79.175
371	RAC875_c53748_52	79.175
372	Excalibur_c8495_140	79.175
373	RAC875_rep_c85118_294	79.175
374	IAAV5391	79.175
375	BS00048887_51	79.175
376	GENE-1214_288	79.175
377	wsnp_Ex_c9979_16421462	79.175
378	TA003382-0407	79.175
379	IACX9019	79.175
380	BS00022217_51	79.175
381	Excalibur_rep_c88290_94	79.175
382	BS00090408_51	79.175
383	BS00069117_51	79.175
384	Kukri_c6106_470	79.175
385	BS00021730_51	79.192
386	GENE-0041_182	79.322
387	IAAV3552	79.688
388	Kukri_c28532_103	79.688
389	Ra_c2322_174	79.688
390	RAC875_c49760_107	79.688
391	BS00031200_51	79.688
392	wsnp_Ku_rep_c71909_71634013	79.688
393	wsnp_BE585780A_Ta_2_1	79.688
394	RAC875_c41581_176	79.688
395	BS00101116_51	79.688
396	BS00085851_51	79.688
397	Ra_c26970_1740	79.688
398	CAP7_c3885_73	79.688
399	wsnp_Ex_c2178_4086161	79.688
400	IAAV4916	79.761
401	BS00062715_51	79.889
402	Xbarc83	79.901
403	Xbcd98.1	79.901
404	RAC875_c9833_297	80.064
405	wsnp_Ex_rep_c103087_88123733	80.128
406	wsnp_Ex_c3986_7217641	80.128
407	IAAV7929	80.128
408	wsnp_Ex_rep_c66562_64849366	80.128
409	BS00081455_51	80.128
410	wsnp_Ex_c4605_8240189	80.128
411	BS00041358_51	80.128
412	Kukri_c67601_267	80.128
413	wsnp_Ex_c25628_34888253	80.128
414	BS00110415_51	80.128
415	wsnp_Ex_c25628_34888439	80.128
416	wsnp_Ex_c35563_43690084	80.128
417	RAC875_c25799_457	80.128
418	TA001772-0625	80.141
419	IACX293	80.156
420	Kukri_rep_c106037_96	80.156
421	wsnp_Ku_c37925_46678703	80.156
422	Kukri_c61766_907	80.156
423	GENE-0446_243	80.156
424	IAAV7551	80.156
425	BobWhite_c12841_56	80.156
426	D_contig35755_111	80.156
427	RAC875_c24560_604	80.156
428	wsnp_Ex_rep_c101414_86781128	80.159
429	Kukri_c88698_296	80.509
430	wsnp_Ku_c23926_33870364	80.679
431	Excalibur_c49421_443	80.679
432	IAAV5535	80.679
433	wsnp_Ex_rep_c66628_64934660	80.679
434	RAC875_c23081_141	80.679
435	BobWhite_c5356_1272	80.679
436	wsnp_Ex_c5192_9203100	80.679
437	Ku_c8351_2029	80.679
438	wsnp_Ku_c24239_34199356	80.679
439	wsnp_Ex_c16592_25117132	80.679
440	Excalibur_c32167_59	80.679
441	IACX3047	80.679
442	Excalibur_c30591_637	80.679
443	IACX4378	80.679
444	RAC875_c53185_802	80.679
445	wsnp_Ra_c7818_13376644	80.679
446	wsnp_Ku_c21356_31093507	80.679
447	wsnp_Ex_c5192_9203682	80.679
448	wsnp_Ex_c34344_42676379	80.679
449	BS00032112_51	80.679
450	wsnp_Ex_c27940_37101775	80.679
451	wsnp_Ex_rep_c70358_69302556	80.679
452	Kukri_c27785_400	80.679
453	wsnp_Ku_c2815_5317230	80.679
454	IAAV5406	80.679
455	wsnp_Ex_c12336_19686808	80.679
456	IAAV1225	80.679
457	wsnp_Ex_c42282_48900922	80.679
458	wsnp_Ex_c34344_42677360	80.679
459	wsnp_Ex_c21336_30465618	80.679
460	wsnp_Ex_c8588_14419007	80.679
461	wsnp_Ku_c21316_31053776	80.679
462	wsnp_Ra_c37745_45806931	80.679
463	BobWhite_c12568_900	80.679
464	wsnp_Ku_c21316_31053745	80.679
465	Xwmc24	80.701
466	Ku_c1571_1457	80.713
467	Excalibur_c6255_1119	81.119
468	wsnp_RFL_Contig1736_858448	81.119
469	Excalibur_c27500_469	81.119
470	wsnp_Ex_c17684_26426785	81.119
471	wsnp_Ex_rep_c68183_66958099	81.119
472	Ex_c14515_218	81.119
473	RAC875_c7847_1352	81.119
474	RAC875_rep_c70404_755	81.119
475	RFL_Contig1563_1180	81.119
476	GENE-2795_120	81.119
477	wsnp_Ex_c40942_47886087	81.119
478	IAAV1851	81.2
479	GENE-0287_28	81.252
480	IACX9067	81.252
481	BS00021895_51	81.252
482	Excalibur_c57766_92	81.252
483	BS00022216_51	81.262
484	XksuG9a	81.5
485	Ex_c5759_663	81.62
486	Excalibur_rep_c84731_611	81.954
487	GENE-0283_330	81.984
488	wsnp_Ex_c43454_49770425	82.201
489	IACX500	82.201
490	BS00066336_51	82.201
491	Excalibur_c22728_610	82.201
492	wsnp_Ex_c8364_14095508	82.201
493	Ex_c5759_628	82.201
494	Kukri_c362_151	82.201
495	Excalibur_c20133_87	82.201
496	Kukri_c362_91	82.244
497	XcsIH69	82.3
498	XgbxR507	82.3
499	Ex_c28144_1843	82.465
500	Ex_c8514_1342	82.465
501	Ra_c58315_265	82.465
502	wsnp_Ex_c25734_34995416	82.509
503	BS00023126_51	82.649
504	Xgwm357	82.799
505	IAAV5730	82.855
506	CAP8_c806_297	83.066
507	M77/P64.13	83.299
508	Xmwg2021.2	83.299
509	Xmwg67	83.299
510	BS00067021_51	83.331
511	Xgwm0497	83.3728
512	wsnp_Ex_c3963_7179957	83.852
513	Xbarc119	84.198
514	wPt-2436	84.398
515	BS00011835_51	84.421
516	wPt-2251	84.598
517	GENE-0572_334	84.696
518	IACX542	84.751
519	BS00064357_51	84.975
520	wsnp_Ex_c14866_22995097	85.069
521	IACX3496	85.423
522	Kukri_c60564_136	85.756
523	IACX4386	85.756
524	IAAV2072	85.756
525	BS00094925_51	85.756
526	BS00002216_51	85.756
527	BS00087600_51	85.823
528	wsnp_Ex_rep_c104050_88861052	86.247
529	BS00003758_51	86.247
530	Ex_c14515_220	86.332
531	Xgwm666	86.799
532	Xgwm164	86.899
533	XTri	87.399
534	Xfba298	87.399
535	Xpsr381	87.399
536	Xbarc148	87.399
537	Xfba26	88.399
538	XWB148	88.399
539	XBCD175	88.399
540	Xgwm0633	88.7224
541	Xwmc286	89.399
542	Xgwm108	90.399
543	Xabg373	90.399
544	Xbcd368	90.399
545	Xbcd1072	90.399
546	P34/M51-324	90.399
547	Xmwg645	90.399
548	Xpsr161	90.399
549	Xgwm0164	90.9389
550	Xgwm1148	91.0768
551	Xgwm1526	91.2147
552	Xksuh9	91.3711
553	P40/M61-10	91.3988
554	Xrz244	91.3988
555	Xmwg758	91.3988
556	P35/M54-7	91.3988
557	Xabg452	91.3988
558	Xp219draI	91.3988
559	Xcfd59	91.8988
560	Xgwm1111	92.1798
561	Xfbb107	92.2988
562	Xbcd1072.1	92.2988
563	Xgwm0791	93.145
564	Xcdo105	93.2988
565	XEm	93.2988
566	Xbcd200	93.2988
567	Xwmc84	93.2988
568	Xbcd12	93.2988
569	Xgwm4007	93.985
570	Xgwm4699	94.2138
571	P34/M50-6	94.2987
572	Xcdo98	94.2987
573	XksuG9	94.2987
574	Xpsp3001-161	94.2987
575	Xwmc084	94.2987
576	Xpsp3027	94.2987
577	Xgwm4090	94.7099
578	M83/P65.1	95.2987
579	M60/P64.8	95.2987
580	Xwg605a	95.2987
581	Xbarc162	95.2987
582	Xgwm4049	95.4227
583	Xgwm4067	96.1781
584	Xwmc120	96.2986
585	Xcnl5	96.2986
586	Xwg605b	96.2986
587	Xbcd98.2	96.2986
588	P39/M69-239	97.2986
589	Xfba118	97.2986
590	Xfbb274	97.2986
591	Xbarc120	97.2986
592	Xwmc744	97.3986
593	Xcfd30	97.5986
594	Xbarc28	98.0986
595	Xcfd30a	98.0986
596	Xgwm0778	98.3416
597	Xgwm0357	99.3068
598	Xgpw2277	99.3986
599	Xgwm135	99.3986
600	Xgpw2142	99.3986
601	P34/M51-341	99.3986
602	Tdurum_contig11004_400	99.4606
603	BS00022207_51	99.6496
604	wsnp_Ex_c645_1273590	99.6796
605	wsnp_Ex_c4605_8241260	99.7216
606	BS00008865_51	99.8986
607	Excalibur_c11374_1126	99.9456
608	Tdurum_contig55009_1153	100.119
609	BS00033262_51	100.212
610	Xwmc278	100.398
611	Xgpw1134	100.798
612	Xwmc630	100.798
613	Xbcd446	100.798
614	Xpsp3003	100.798
615	Xwmc826	100.998
616	Xwmc611	101.098
617	Xwmc11	101.198
618	Kukri_c10453_875	101.209
619	Xgwm0135	101.728
620	Xcfa2135	101.798
621	Xgpw2115	101.798
622	Xwg983	101.798
623	Xwmc469	101.898
624	Xmwg55	101.962
625	wPt-6074	102.298
626	wsnp_Ex_c45880_51550172	102.596
627	Xcdo312	102.898
628	Xwmc183	102.898
629	Xbarc240	102.898
630	Xcfd22	103.098
631	Xwmc550	103.598
632	Xcdo473	103.998
633	wPt-1011	104.798
634	Xcdo92b	104.998
635	XksuD49	105.398
636	Glu-A1	105.398
637	Xgpw2045	105.898
638	XgbxGx74	105.898
639	Xgpw2259	105.898
640	Xpsr1327	105.898
641	Xbcd22	105.898
642	Xbcd1407	106.898
643	Xcdo278Dra	106.898
644	Xmwg632	107.098
645	wPt-0527	107.198
646	Xwmc304	107.298
647	Xgbx3076	107.898
648	M17/P77.15	107.898
649	IAAV8147	108.772
650	Xwmc312	108.898
651	Xpsr2019.1(Aba8)	108.898
652	Xwmc93	109.198
653	P42/M51-295	110.198
654	Xabc155	111.198
655	P40/M47-3	111.198
656	Xgpw2069	113.198
657	Excalibur_c10657_1280	113.643
658	Xgwm0099	114.36
659	wsnp_Ex_c39661_46902689	114.951
660	Xgpw2006	115.198
661	Xcmwg733	115.198
662	Xbcd738	116.198
663	Xpsr325	116.198
664	P42/M47-2	116.198
665	RAC875_c12808_182	116.903
666	Xbcd187	118.198
667	Xbcd265	118.198
668	Excalibur_c63243_361	119.178
669	Xmta17	120.198
670	Xmsu488(Lec)	120.198
671	Xpsr634	121.198
672	XksuE3	121.198
673	Xbcd304b	121.198
674	wsnp_Ex_c21450_30588044	123.013
675	Xcdo1188b	123.198
676	Xbcd1930	123.198
677	Xpsr162	123.198
678	Xbcd808b	124.198
679	Xcmwg706	124.198
680	Xbcd1889	125.198
681	XksuH14	126.198
682	Xfba316	128.198
683	XksuE8	128.198
684	Xcfa2129	129.198
685	Xpsp3003b	129.198
686	Xwmc9	129.898
687	wPt-6754	133.298
688	wPt-5274	133.298
689	wPt-2976	133.298
690	wPt-4709	133.298
691	wPt-8644	133.298
692	wPt-2406	133.298
693	wPt-4658	133.598
694	wPt-6005	133.598
695	XAdh3	133.698
696	Xmwg676	133.698
697	wPt-5577	133.998
698	wPt-0432	134.298
699	Xfba92	134.698
700	XksuH9	136.698
701	Xgwm106	137.698
702	Xbcd808	138.198
703	XksuG34	138.798
704	Xcdo89	140.798
705	wPt-8016	140.798
706	P35/M49-1	140.798
707	Xgwm497	140.798
708	Xbcd1434RV	141.798
709	Xfba311	145.798
710	Xcnl5a	145.798
711	Xmwg710	145.798
712	Xcfa2056	145.798
713	Xfbb142	147.798
714	Xfba234	148.798
715	Xdupw38	150.498
716	Xwmc673	150.498
717	Xfbb171	151.598
718	Xwmc51	152.398
719	Xwmc716	153.198
720	wPt-0258	154.398
721	wPt-0128	154.698
722	XksuH9b	154.998
723	Xmwg733	155.598
724	P78/M92-4	155.598
725	wPt-5316	156.298
726	Xfba279	158.298
727	Xpsr967	159.298
728	Xbcd304	160.298
729	Xwmc254	160.298
730	Xwmc59	160.298
731	Xpsr386	160.298
732	XgpwE7	161.298
733	XgbxG097	161.298
734	Xfba266	161.298
735	Xfba268	161.298
736	Xmwg912	162.298
737	Xwmc237	162.298
738	wPt-2847	164.898
739	M21/P76.5	167.098
740	Xbarc213	168.098
741	XksuE11b	168.098
742	Xwg241	169.098
743	M71/P77.5	169.098
744	Eps-1Am	170.098
745	Xksue11	171.698
746	BS00022797_51	174.737
747	Xgwm1139	174.893
748	XksuE11.1a	178.098
749	Xcdo393	179.098
750	P78/M69.4	180.098
751	wPt-1078	183.398
752	wPt-2927	183.398
753	Xbarc287	183.598
754	Xgwm0750	184.098
755	Xbarc158	185.598
756	Xbarc17	186.298
757	Xbarc145	187.098
758	Kukri_c1313_1158	187.553
759	wsnp_Ex_c3887_7051325	189.067
760	wsnp_Ex_rep_c72011_70562321	191.85
761	wsnp_JD_c12333_12595897	191.85
762	Kukri_c18608_729	191.85
763	Kukri_c18608_135	192.393
764	wsnp_Ex_c2918_5381441	192.562
765	wsnp_Ex_c412_814247	192.74
766	BS00067741_51	192.791
767	RAC875_c85550_73	192.791
768	Xcfa2219	193.298
769	IAAV4435	193.386
770	wsnp_Ku_c754_1557338	193.386
771	wsnp_Ex_rep_c67492_66096650	194.465
772	Xgwm99	194.798
773	BS00070695_51	195.202
774	BS00075271_51	195.202
775	IAAV2162	195.202
776	BobWhite_c1027_1127	195.544
777	Ku_c32704_43	197.072
778	wsnp_Ex_c9918_16332583	198.847
779	wsnp_Ex_rep_c66872_65273904	200.192
780	wsnp_JD_rep_c65095_41464278	200.192
781	BS00065170_51	200.192
782	Kukri_c19837_432	200.192
783	Excalibur_c85499_232	200.192
784	CAP11_c1500_171	200.676
785	RAC875_c52947_338	200.811
786	wsnp_Ra_c6891_11974621	200.811
787	IACX882	200.811
788	wsnp_Ex_rep_c69932_68893867	201.18
789	Ku_c23222_204	202.081
790	Ra_c1295_635	202.081
791	Kukri_c310_1953	202.742
792	wsnp_Ex_c3201_5910659	203.29
793	BobWhite_c39668_143	205.777
794	BS00022824_51	207.18
795	Excalibur_c27376_74	210.313
chr=chr1B
lg=linkage_group1B
796	TEL1B	0
797	Xksud14	0
798	Gli-B1	0
799	wPt-0308	1.2
800	Xgwm4144	1.7
801	wPt-304810	2.8
802	BS00066682_51	3.279
803	IACX6230	3.279
804	Xgwm0033	3.3
805	Xpsr11(Glu-3).1	4
806	Xbcd1434	4
807	Xopw13-435	4
808	Yr10	4
809	BS00010392_51	4.479
810	Xgwm0264	4.9
811	RAC875_c818_1185	4.957
812	Glu-B3	5.001
813	Xmta16a	5.001
814	Xfbb250	5.001
815	Xmtd161	5.001
816	Xpsp3000	5.001
817	wsnp_Ku_c51703_56915288	5.564
818	BS00032077_51	5.717
819	BS00032076_51	5.717
820	XksuD14	6.001
821	TC69046	6.101
822	wsnp_Ku_c18881_28259811	6.126
823	TA004668-0687	6.258
824	Excalibur_c25597_508	6.588
825	P31/M52-2	6.9
826	IAAV7428	6.992
827	wsnp_Ex_c48677_53513032	7.4
828	Xmta14	7.9
829	Xgwm0911	8.2
830	Ogliada	8.7
831	Xpsr12(Glu-1)	8.9
832	Xpsr11(Glu-3).2	10.9
833	Xcfd15	10.9
834	XHplc2-3	11.9
835	Xwhs179a	11.9
836	Xgpw1143	12.9
837	XMGL077	12.9
838	Xhor12	12.9
839	rPt-8399	13.2
840	Xpsr963	13.9
841	wPt-3477	14.4
842	XksuG9	14.7
843	Xmwg938	15
844	M71/P77.9	15
845	Xmta16	16
846	XgpwE12	16
847	Xopah20-1100	16
848	wPt-8627	16.6
849	wPt-2988	16.8
850	Xgwm835	16.8
851	wPt-8949	17.4
852	wPt-8267	17.6
853	wPt-1912	17.8
854	wPt-1328	17.9
855	wPt-7094	18.2
856	wPt-4107	18.9
857	Xgwm24	19.1
858	wPt-2052	19.3
859	wPt-1560	19.3
860	Excalibur_c8585_561	19.311
861	BobWhite_c23617_167	19.51
862	Xgwm608	19.8
863	Tdurum_contig50988_500	20.043
864	BS00021934_51	21.115
865	Xgwm550	21.201
866	Xfbb260	21.201
867	Xfbb234	21.201
868	P34/M51-285	21.201
869	M65/P64.4	21.201
870	wsnp_RFL_Contig3951_4390396	21.264
871	RFL_Contig1823_1044	21.663
872	Xgwm3035	22.321
873	Xwmc818	22.601
874	Xgwm374a	22.701
875	wPt-3465	23.001
876	wPt-0359	23.001
877	TC87195	23.201
878	Xwmc51	23.501
879	wPt-4366	23.601
880	wPt-6592	23.701
881	Xmwg60	23.801
882	tPt-5675	23.801
883	Xwmc49	24.301
884	Xwmc798	24.701
885	wPt-5347	24.701
886	wPt-3753	25.301
887	wPt-4434	25.401
888	Xfbb160x	25.401
889	wPt-5067	25.401
890	Xbarc128	25.501
891	Xgwm666d	25.601
892	Xgwm1100	25.801
893	Xwmc51b	26.201
894	wPt-4811	26.501
895	P41/M48-174	26.701
896	Xwmc619	26.801
897	wsnp_Ex_c6022_10552811	27.148
898	wPt-0974	27.601
899	Tdurum_contig83770_218	27.603
900	Xbc156	27.6858
901	Xmwg837	27.901
902	TC85294	28.001
903	wsnp_BF485168B_Ta_2_1	28.828
904	wPt-0655	29.301
905	Excalibur_c40993_1129	29.306
906	wsnp_CAP8_c4576_2228073	29.422
907	Kukri_c50086_537	29.422
908	Kukri_c44369_131	29.422
909	wPt-7833	29.501
910	Jagger_c5878_119	29.732
911	Tdurum_contig13516_251	29.908
912	wPt-3177	30.001
913	Tdurum_contig31201_201	30.025
914	wsnp_JD_c4444_5575748	30.025
915	Excalibur_c20228_135	30.025
916	TA015141-0717	30.025
917	Kukri_c84940_106	30.025
918	BS00089524_51	30.025
919	tplb0024i16_1177	30.025
920	Ku_c62848_956	30.025
921	IAAV8661	30.025
922	RFL_Contig1354_484	30.025
923	Tdurum_contig63991_186	30.025
924	RAC875_c78751_587	30.025
925	Kukri_c2535_98	30.025
926	RAC875_rep_c117462_124	30.025
927	RFL_Contig1354_663	30.025
928	Ra_c70039_1705	30.025
929	RAC875_c63624_1040	30.025
930	RAC875_c5243_479	30.025
931	BS00031948_51	30.025
932	IAAV7260	30.025
933	Ra_c7745_1438	30.025
934	RAC875_c5243_206	30.025
935	RAC875_c30381_573	30.025
936	Ra_c1195_200	30.338
937	Xbarc60	30.801
938	RAC875_c37031_312	31.561
939	wPt-3282	31.601
940	wPt-5164	31.601
941	wPt-2230	31.801
942	wPt-2999	32.001
943	wPt-8986	32.101
944	wPt-3824	32.101
945	wPt-5312	32.101
946	wPt-6427	32.101
947	wPt-6434	32.101
948	wPt-7529	32.101
949	Xwmc406	32.301
950	Xwmc500	32.301
951	wPt-9903	32.501
952	wPt-5065	32.501
953	wPt-1781	32.501
954	wPt-4605	32.701
955	wPt-2614	32.901
956	Xgwm1028	33.6308
957	BS00106626_51	33.904
958	Xbarc8	34.101
959	Xbarc119	34.301
960	wsnp_Ex_c1600_3051075	34.489
961	wPt-8930	34.701
962	wPt-5485	35.001
963	Ra_c62804_1641	35.283
964	wsnp_Ex_c26296_35541303	35.359
965	RFL_Contig2971_282	35.562
966	wsnp_Ex_c8865_14815305	36.029
967	BS00067434_51	36.359
968	wsnp_Ex_c13878_21738866	36.366
969	Kukri_c25512_53	36.385
970	Xgwm413	36.501
971	wPt-5678	36.601
972	wPt-0222	36.601
973	Xwmc329	36.701
974	Xgdm36	36.801
975	wPt-5899	36.901
976	wPt-2706	36.901
977	wPt-2744	36.901
978	wPt-8087	36.901
979	wPt-5385	36.901
980	wPt-7242	36.901
981	wPt-0260	36.901
982	wPt-6777	37.101
983	wPt-2762	37.101
984	wPt-5562	37.101
985	wPt-9977	37.101
986	wPt-5363	37.101
987	wPt-7038	37.101
988	BS00022632_51	37.113
989	wPt-3889	37.201
990	RAC875_rep_c70803_1442	37.72
991	wsnp_Ku_c30982_40765341	37.746
992	wsnp_Ex_c38116_45719983	37.746
993	IAAV2546	37.746
994	wsnp_Ku_c30982_40765254	37.746
995	Ku_c11394_862	37.815
996	BS00022670_51	37.951
997	Xgwm33b	38.201
998	Xgwm133	38.201
999	Kukri_c30982_1173	38.465
1000	Rg1	38.801
1001	Xcdo99	38.801
1002	Xwmc222	38.801
1003	Kukri_c2297_181	39.135
1004	Ra_c33845_794	39.138
1005	BS00052075_51	39.138
1006	GENE-0193_197	39.138
1007	CAP7_c302_518	39.138
1008	Ra_c23839_884	39.138
1009	BS00052089_51	39.146
1010	Xgwm106	39.801
1011	XWB152o	39.801
1012	Xgwm33	39.801
1013	Tdurum_contig8840_540	39.848
1014	BS00078228_51	39.915
1015	JD_c64600_281	39.915
1016	BS00110148_51	39.915
1017	Excalibur_c29127_552	39.915
1018	BS00060270_51	39.915
1019	tplb0023b14_704	39.915
1020	wsnp_Ex_rep_c67036_65492436	40.094
1021	Tdurum_contig8081_2331	40.421
1022	Xgwm4435	40.4519
1023	wsnp_Ex_c17452_26163465	40.601
1024	Xfba285	40.801
1025	P34/M50-10	40.801
1026	Xgwm264	40.801
1027	wsnp_Ra_c25590_35156699	40.85
1028	wsnp_RFL_Contig395_4387107	41.067
1029	BS00069723_51	41.335
1030	BS00041355_51	41.544
1031	CAP7_c12162_251	41.731
1032	RAC875_c6701_291	41.731
1033	Kukri_c32430_109	41.731
1034	tplb0024i15_1754	41.731
1035	Excalibur_rep_c103109_88	41.731
1036	Ku_c20478_390	41.731
1037	wsnp_Ku_c39862_48205590	41.731
1038	wsnp_Ra_c11232_18256748	41.731
1039	Ra_c6701_506	41.731
1040	BS00023001_51	41.731
1041	wsnp_Ex_c6611_11451949	41.731
1042	Tdurum_contig58301_336	41.731
1043	BS00072982_51	41.731
1044	wsnp_Ex_c30969_39821293	41.731
1045	RAC875_c87890_234	41.731
1046	wsnp_Ra_c5088_9081927	41.731
1047	Kukri_c50572_263	41.731
1048	wsnp_BG313767B_Ta_2_1	41.731
1049	XgbxR698	41.801
1050	Xcfa2158	41.801
1051	Xgwm49	41.801
1052	RAC875_c87890_312	42.232
1053	wsnp_Ex_c23992_33235984	42.393
1054	Ra_c1652_588	42.468
1055	IAAV4702	42.468
1056	Ex_c102909_778	42.668
1057	Xfbb237	42.801
1058	Xgpw2162	42.801
1059	Xwmc85	42.801
1060	Ex_c24969_223	43.085
1061	Xcdo388	43.801
1062	Xcfd92	43.801
1063	tplb0029b01_1022	44.207
1064	BobWhite_c22266_315	44.714
1065	Xgwm337	44.801
1066	Xgwm603	44.801
1067	Tdurum_contig59449_249	45.056
1068	M85/P65.5	45.801
1069	RFL_Contig239_377	45.974
1070	BS00061472_51	46.444
1071	BS00023173_51	46.661
1072	Excalibur_c66050_450	46.83
1073	Xgpw1239	47.801
1074	Xmwg77	47.801
1075	Xmwg68	47.801
1076	Xksue18H	48.1561
1077	wsnp_Ex_c1412_2711077	48.532
1078	Xwmc391	48.801
1079	Xcfd59	48.801
1080	Xabc156	48.801
1081	Tdurum_contig63991_280	48.884
1082	XksuF43	49.801
1083	XGli3.2	49.801
1084	P78/M87.8	49.801
1085	wsnp_Ex_c5780_10153638	49.83
1086	Xwmc500.2	49.901
1087	RAC875_c23743_552	52.042
1088	BS00077831_51	52.141
1089	tplb0034p10_1134	52.247
1090	wsnp_CAP7_c4778_2155754	53.348
1091	Xksu136	54
1092	BobWhite_c39901_338	54.342
1093	BS00075129_51	54.785
1094	XksuE18	55
1095	RAC875_c49225_66	55.977
1096	Xmwg758	56
1097	XksuE19	56
1098	Xmwg645	57
1099	Xbcd340	58
1100	Xabc155	59
1101	Xcdo1188	60
1102	Xcfd20	60
1103	P78/M43.7	60
1104	P40/M61-5	60
1105	Xbcd1124	60
1106	RAC875_c5556_328	60.475
1107	BS00071893_51	60.508
1108	Xpsr688	61
1109	Xcsu109	61
1110	Xbcd2	62
1111	Xbcd1796	62
1112	Xcdo1340	63
1113	Xcmwg733	63
1114	Nor-B1	63
1115	Xwmc52	64
1116	XgbxG080	65
1117	Xglk431	65
1118	Yr9	65
1119	Xwmc230	65
1120	Xfbb35	65
1121	Xgwm0762	65.3979
1122	Xglk136a	66
1123	Xrz166	66
1124	Xgwm0926	66.6951
1125	P35/M48-2	67
1126	Xabg373	67
1127	Xbcd200	67
1128	Xglk163	67
1129	wPt-4510	68
1130	Xwmc326	68
1131	wPt-6325	68
1132	wPt-6012	68
1133	Xutv111	68
1134	XS13M61(590)	68
1135	Xmgb2	68
1136	wPt-4726	68
1137	wPt-5800	68
1138	Xutv780	68
1139	Xutv1356	68
1140	wPt-1399	68
1141	wPt-3103	68
1142	Xpsr957	68
1143	XS25M51(280)	68
1144	Xcdo1473	68
1145	P32/M52-120	68
1146	Xgwm18	68
1147	Xbarc187	68
1148	Xutv618	68
1149	Xutv1109	68.1
1150	wPt-5801	68.4
1151	XS13M61(370)	69
1152	Tdurum_contig57153_1356	69.018
1153	Xgwm0018	69.3017
1154	wPt-8682	69.4
1155	wPt-1116	69.6
1156	wPt-6117	70
1157	wPt-6833	70
1158	wPt-8616	70
1159	Xwmc128	70.2
1160	Xgdm33b	70.3
1161	Xgdm28	70.3
1162	Xgdm33	70.3
1163	Xwmc31	70.3
1164	Xgwm494	70.3
1165	Xpsr596a	70.7
1166	Xutv1518	71.1
1167	Xbcd442a	71.9
1168	Xbcd762	71.9
1169	Xfba177	71.9
1170	Xcmwg645	71.9
1171	Xwg605	71.9
1172	Xbcd1449	71.9
1173	Xmwg695	71.9
1174	Xgwm498	71.9
1175	Nor1	72
1176	Xcdo127	72.2
1177	Xgwm947	73
1178	Xbcd338	73.2
1179	Xcfd59c	73.2
1180	Xwmc419	73.2
1181	Xwmc156.2	73.2
1182	Xcdo1173	73.7
1183	Xcdo92	73.7
1184	Xwg811	73.7
1185	Xpsr949	73.7
1186	Xcdo618	73.7
1187	Xdupw532	73.7
1188	Xfbb283	73.7
1189	GENE-0063_68	73.888
1190	BS00015519_51	74.005
1191	wPt-306450	74.099
1192	Xgwm1369	74.2347
1193	Xgwm0947	74.4864
1194	Xwmc611	74.4989
1195	XgbxR059	74.5989
1196	Xcdo98.2	74.5989
1197	XgbxG178	74.5989
1198	Xgdm0028	74.9999
1199	Xgwm1375	74.9999
1200	Xgwm0498	75.1031
1201	Xwmc320	75.5989
1202	Xcfd2	75.5989
1203	Xmex3M8f	75.5989
1204	Xwmc269	75.8989
1205	Xgwm1120	75.9639
1206	Xgwm0011	76.0312
1207	Xwmc597	76.2988
1208	Xgwm0582	76.365
1209	Xgwm0903	76.4561
1210	Xgwm273	76.4989
1211	Xgwm0934	77.1561
1212	Xfba28	77.4989
1213	XgbxG263	77.4989
1214	Xmwg837a	77.4989
1215	QLr.sfr-1BS	77.4989
1216	Xcfa2241	77.4989
1217	Yr15	77.4989
1218	Xgwm0413	77.5016
1219	Xutv1181	77.9989
1220	Xgwm4158	78.0758
1221	Xcfd65	78.4989
1222	Xgdm136	78.4989
1223	Xgwm762	78.5989
1224	Xbarc120	78.7989
1225	Xcdo278	78.8989
1226	Xbcd12	78.8989
1227	Xgwm0273	79.2651
1228	Xgwm4202	79.5882
1229	XWC0065	79.8989
1230	Xfba171	79.8989
1231	Xfbb121	79.8989
1232	Xcmwg758	79.8989
1233	Xgwm11	79.8989
1234	Xgwm4085	79.9219
1235	wPt-1374	80.1989
1236	Xbcd98b	80.5989
1237	Xfba319	80.5989
1238	Xfbb251	80.5989
1239	Xwg822	80.5989
1240	Xbarc137	80.5989
1241	Xgwm4480	81.0585
1242	Xwmc626	81.0989
1243	Xwmc216	81.3989
1244	CA679329a	81.3989
1245	Xgwm1050	81.9989
1246	Xwmc213	82.0989
1247	Xwmc813	82.1989
1248	RFL_Contig5937_1699	82.3659
1249	wPt-3084	82.6989
1250	Xwmc694	82.7989
1251	Xwmc156	83.0989
1252	Xgwm582	83.3989
1253	Xwmc265	83.4989
1254	Xgwm0759	83.5197
1255	Xgwm374	83.9989
1256	Xgbx3147	84.1989
1257	Xbcd386	84.1989
1258	Xbarc240	84.1989
1259	BJ318987	84.2989
1260	Xgwm403a	84.5989
1261	Xfbb180	84.5989
1262	Xfbb67	84.5989
1263	XksuF43a	84.5989
1264	Yr24	84.5989
1265	wPt-5296	84.6989
1266	P43/M62-3	84.8989
1267	Xbcd1889	84.8989
1268	Xwmc277	84.8989
1269	Xbarc181	84.8989
1270	Xwmc830.1	84.9149
1271	Xgwm4089	85.4917
1272	Xcfa2129	85.8989
1273	Xgwm131	86.0989
1274	wPt-2389	86.1989
1275	Xcfd48	86.4989
1276	Xgwm4106	86.5565
1277	Xbarc83	86.6989
1278	Xpsr2019.2(Aba8)	86.8989
1279	Xbarc174	86.8989
1280	Xutv786	87.1989
1281	Xgwm0131	87.2089
1282	Rf3	87.8989
1283	Xmta17	87.8989
1284	P37/M64-249	87.8989
1285	Xbarc302	87.8989
1286	Xmwg68a	87.8989
1287	Xfba245	87.8989
1288	XPc-B4e	87.8989
1289	Xgdm101	87.9989
1290	P44/M54-1	88.8989
1291	Xfbb90	88.8989
1292	Xfbb329	88.8989
1293	Xpsr325	88.8989
1294	Xglk136	88.8989
1295	Xgwm0784	88.9435
1296	Glu-B1	89.8989
1297	Xfbb255	89.8989
1298	Xmwg938b	89.8989
1299	Xcdo637	89.8989
1300	wPt-8168	89.8989
1301	Xmag620	90.6989
1302	Xwmc416	90.6989
1303	Xmgb40	90.6989
1304	wPt-3451	90.7989
1305	wPt-6240	90.7989
1306	wPt-9792	91.1989
1307	Xutv1334	91.7989
1308	Xpsr648	91.9989
1309	wPt-2315	91.9989
1310	wPt-0705	91.9989
1311	wPt-303890	92.1989
1312	Xwmc134	92.4989
1313	wsnp_Ex_c3147_5816957	92.7839
1314	Swes578	93.5989
1315	wPt-3579	93.7989
1316	Xgdm126.1	93.8989
1317	Xpsr967	93.8989
1318	Xcdo388a	93.8989
1319	Xpsr162	93.8989
1320	wPt-3227	94.0989
1321	wPt-0202	94.0989
1322	wPt-0506	94.4989
1323	wPt-0463	94.6989
1324	Xwmc830.2	94.7909
1325	wPt-3566	95.2989
1326	Xdupw214	96.3989
1327	Xgwm403	96.8989
1328	P31/M53-3	98.3989
1329	Xfba34a	98.3989
1330	XksuE11a	98.3989
1331	Tdurum_contig10475_87	98.4589
1332	Tdurum_contig10362_555	99.3089
1333	Xwmc85a	99.3989
1334	XksuA1	99.3989
1335	CA651264	99.3989
1336	Xbcd1150a	99.3989
1337	M17/P65.1	99.3989
1338	BS00006033_51	99.5039
1339	Kukri_s117372_152	99.5039
1340	wsnp_JD_rep_c63201_40318622	100.026
1341	IACX1891	100.36
1342	RFL_Contig2736_827	100.36
1343	Kukri_c30461_857	100.36
1344	wsnp_BE590634B_Ta_2_1	100.36
1345	P39/M50-10	100.399
1346	Xbcd1150b	100.399
1347	wsnp_BE590634B_Ta_2_5	101.257
1348	Xbcd1150	101.399
1349	BS00023071_51	101.784
1350	RAC875_c39401_277	101.784
1351	Kukri_c13978_132	101.784
1352	Tdurum_contig85180_99	101.784
1353	Tdurum_contig27843_375	101.784
1354	Tdurum_contig27843_142	101.784
1355	RAC875_c39401_229	101.784
1356	Tdurum_contig27860_478	101.784
1357	RFL_Contig2176_1111	101.784
1358	CAP7_c1137_53	101.784
1359	RFL_Contig2176_1163	101.784
1360	BS00064162_51	101.784
1361	Excalibur_c44818_109	101.784
1362	RAC875_c39401_502	101.784
1363	Ku_c7195_2622	101.784
1364	RFL_Contig2176_932	101.784
1365	Tdurum_contig27843_281	103.205
1366	Xwmc206	103.399
1367	Xbcd265d	103.999
1368	wPt-5011	104.099
1369	Xgwm274	104.099
1370	Xgwm153	104.799
1371	Xbarc81	105.099
1372	Xcdo393	105.199
1373	Xbcd304	105.199
1374	Xbcd310	105.199
1375	P41/M51-182	105.199
1376	Xmwg733	105.199
1377	Xcdo1160	105.199
1378	P32/M54-5	105.199
1379	P38/M47-9	105.199
1380	Xbcd265	105.199
1381	P35/M51-2	105.199
1382	BS00083060_51	106.451
1383	Xgdm0126	106.854
1384	Xgwm4096	107.234
1385	Xgwm0403	107.452
1386	wPt-1247	107.699
1387	wPt-1818	107.699
1388	wPt-9409	107.699
1389	Xwmc766	107.799
1390	Xwmc631	107.799
1391	Xwmc673	107.899
1392	CAP12_c1085_283	108.016
1393	Xbarc188	108.099
1394	XksuG34	108.199
1395	wPt-1403	108.299
1396	wPt-9032	108.499
1397	wPt-6975	108.599
1398	CA679329b	108.799
1399	P78/M72.4	108.899
1400	Xgwm0153	109.028
1401	rPt-7906	109.199
1402	Xbcd441	109.899
1403	XgbxG160	109.899
1404	Xgwm806	110.199
1405	Xgwm268	111.199
1406	Xgwm0274	111.201
1407	Xgwm124	111.799
1408	Xwhs179	111.799
1409	Xbarc61	111.799
1410	XWB188h	111.799
1411	RAC875_c1785_366	112.017
1412	Xgwm1521	112.683
1413	Xcmwg733a	112.799
1414	P78/M92.2	112.799
1415	Xmwg676	112.799
1416	Xcdo1196	113.799
1417	Xgwm0124	114.401
1418	Xgwm0268	114.515
1419	RAC875_c9082_267	115.425
1420	Xmwg69	115.799
1421	Xgwm0806	115.944
1422	Xgpw2071	116.799
1423	M67/P77.5	116.799
1424	Xbcd442	116.799
1425	Xksug34	117.311
1426	M51/P65.3	117.799
1427	Xutv1425	118.299
1428	BE419757	118.399
1429	Tdurum_contig4904_2923	119.449
1430	Xutv704	119.699
1431	Xfba178	119.699
1432	wPt-0459	120.099
1433	Xgwm544	121.299
1434	Xmwg984	121.399
1435	Xglk259	121.399
1436	Xbcd21	121.399
1437	Xgwm1583	122.08
1438	Xfbb275	122.399
1439	Xfba309	123.399
1440	wPt-2257	124.099
1441	Xfbb260a	124.299
1442	wPt-7066	124.699
1443	BS00028747_51	124.793
1444	wPt-9809	124.899
1445	Xbcd508	127.099
1446	Xfba294	127.099
1447	wPt-0097	127.199
1448	Xpsp3100	128.899
1449	Xfba134	128.899
1450	Xcdo1189	130.899
1451	Xbcd1261	130.899
1452	Xbcd1514	131.899
1453	wPt-3475	132.899
1454	Xcfa2147	132.899
1455	wPt-0944	132.999
1456	wPt-2526	133.499
1457	wPt-4129	133.899
1458	wPt-4532	133.999
1459	F79	134.599
1460	wPt-5034	134.799
1461	wPt-5061	134.899
1462	rPt-2940	135.199
1463	wPt-5281	135.499
1464	XS13M61(430)	135.899
1465	wPt-5316b	136.499
1466	TC81688	139.199
1467	wPt-5907	140.799
1468	wPt-2205	141.399
1469	wsnp_Ex_c38849_46284348	141.428
1470	Tdurum_contig61914_169	142.319
1471	wPt-4688	143.099
1472	Xbcd1562	144.399
1473	F109	144.599
1474	wPt-8832	149.699
1475	rPt-5412	150.299
1476	Xwmc830	150.599
1477	Xwmc719	150.699
1478	BS00000010_51	152.735
1479	Xwmc44	153.199
1480	Xhbe248	170.399
1481	TC88378	174.599
1482	Xcfa2292	175.699
1483	Xcdo346	176.699
1484	Xfba34	178.699
1485	Xfba268	178.699
1486	Xwmc367	180.199
1487	Xgwm0259	182.899
1488	Xgwm259	184.399
1489	Xgwm328	184.699
1490	Tdurum_contig84791_198	184.969
1491	Tdurum_contig10354_170	185.048
1492	Tdurum_contig10354_270	185.234
1493	Kukri_c44604_203	185.281
1494	RAC875_rep_c118984_119	185.299
1495	Tdurum_contig8669_131	185.357
1496	Tdurum_contig8669_296	185.357
1497	Xgwm0818	185.699
1498	Xgwm793	185.699
1499	Xgpw1077	185.699
1500	BS00021667_51	186.149
1501	wPt-3571	186.299
1502	Excalibur_c5888_169	186.314
1503	Kukri_c59535_186	186.322
1504	Tdurum_contig45965_563	186.346
1505	Excalibur_c5888_641	186.346
1506	Kukri_c59535_393	186.346
1507	BS00021697_51	186.423
1508	Tdurum_contig13879_429	186.6
1509	Xfba266	186.699
1510	Excalibur_c55186_351	186.738
1511	wPt-4721	186.799
1512	wPt-6142	186.799
1513	Tdurum_contig13879_919	186.872
1514	wsnp_BE446672B_Ta_2_1	187.25
1515	wsnp_Ex_c17990_26770800	187.253
1516	Tdurum_contig51922_676	187.261
1517	Kukri_c16608_761	187.261
1518	RFL_Contig2550_679	187.261
1519	Tdurum_contig9144_222	187.261
1520	Excalibur_c25640_110	187.261
1521	RFL_Contig4538_657	187.31
1522	Tdurum_contig1631_240	187.318
1523	wsnp_Ex_c750_1474184	187.343
1524	Tdurum_contig60566_269	187.343
1525	RAC875_rep_c111730_97	187.343
1526	RAC875_c3001_1236	187.369
1527	BS00021877_51	187.369
1528	Ex_c6112_1248	187.497
1529	wsnp_Ex_c750_1474351	187.497
1530	wsnp_Ex_c750_1474300	187.497
1531	BS00067000_51	187.588
1532	wsnp_Ku_c13952_22097856	187.857
1533	XksuE11	188.4
1534	Xwmc728	188.4
1535	Xgwm1139	189.199
1536	BS00027006_51	189.318
1537	RAC875_c37075_283	189.318
1538	Xmwg912	189.4
1539	XksuI27	190.4
1540	Xgwm1364	191.099
1541	Xwmc113	191.4
1542	Xgwm140	191.4
1543	P36/M67-1	191.4
1544	Xgwm3166	191.699
1545	Xgwm0659	192.299
1546	Xgwm1541	192.299
1547	Xbarc80	193.9
1548	Lr46	194.9
1549	Yr29	194.9
1550	RAC875_rep_c105597_205	195.017
1551	Xksui27	195.099
1552	wPt-9028	195.2
1553	wPt-5253	195.3
1554	wPt-8866	195.4
1555	wPt-2968	195.9
1556	wPt-5915	196.3
1557	wPt-1973	196.4
1558	wPt-5721	196.6
1559	wPt-3950	196.8
1560	tPt-6091	197.3
1561	wPt-1672	197.3
1562	wPt-1786	197.4
1563	wPt-4361	197.5
1564	Xgwm659	198.2
1565	RAC875_c9770_123	198.215
1566	wPt-2485	198.7
1567	CA677684a	199.8
1568	Xgwm0140	200.499
1569	Xcwem32	202.6
1570	wPt-4651	202.7
1571	wPt-5577b	203.2
1572	wPt-8245	203.3
1573	wPt-7746	203.3
1574	wPt-1770	203.3
1575	wPt-1313	203.3
1576	Swes947	204.6
1577	Xgwm1719	204.899
chr=chr1D
lg=linkage_group1D
1578	D1.1_ctg10323	0
1579	Xbcd1431c	0
1580	D1.1_ctg10469	0
1581	D1.1_ctg8730	0
1582	D1.1_ctg6064	0
1583	D1.1_ctg8441	0
1584	Xfbb322	0
1585	Xmtd161b	0
1586	Lr21	0
1587	D1.1_ctg18	0
1588	Lr60	0
1589	D1.1_ctg9093	0
1590	Xgwm155	0
1591	Xwg184	1
1592	XgbxG035d	1
1593	Xbcd1661	1
1594	Xfba167	2
1595	Xcfa2170	2
1596	Xfbb293	2
1597	Xgpw2255	3
1598	Xwmc153	3
1599	Xwmc173	3
1600	Xubp19.2	4
1601	Xmwg570	4
1602	Xfbb250a	4
1603	D1.1_ctg3776_1	5
1604	XksuE19	5
1605	P32/M49-1	5
1606	P34/M51-304	5
1607	P39/M49-178	5
1608	Xgdm0033	5.3
1609	Xcdo388b	6
1610	Xmwg938b	6
1611	D1.1_ctg794	6
1612	D1.1_ctg19	6
1613	D1.1_ctg9381	6
1614	Xpsr11(Glu-3)	6
1615	XgbxR698b	6
1616	D1.1_ctg11242	6
1617	Xgwm1223	6.9
1618	Rg2	7
1619	Xmwg837b	7
1620	Xmwg68	7
1621	XksuD14a	7
1622	Xfba199	7
1623	Xabc156	7
1624	Xgwm147	9.8
1625	Xfbb237a	11
1626	XgbxG746	11
1627	D1.1_ctg4584	11
1628	Xfbb234b	11
1629	D1.1_ctg11431	11
1630	D1.1_ctg3156	11
1631	Xmta16b	11
1632	D1.1_ctg11208	11
1633	XksuF43a	11
1634	D1.1_ctg6495	11
1635	D1.1_ctg8678	11
1636	Xfbb67c	11
1637	Xhor12b	11
1638	Xgpw2067a	11
1639	D1.1_ctg12342	11
1640	Xbcd1434	11
1641	D1.1_ctg4680	11
1642	wPt-9181	11
1643	Glu-D3	12.3
1644	Gli-D1	13.1
1645	Xksud14	13.5158
1646	Xwhs179.1	13.8
1647	H22	13.8
1648	Xmwg60b	13.8
1649	Xwmc85	13.8
1650	Xfba329	14.8
1651	Xgpw363	14.8
1652	Xgpw1170	14.8
1653	Xfbb260b	14.8
1654	Xfbb196	14.8
1655	Xfbb319b	14.8
1656	Xgwm264	14.8
1657	Xgdm33	16.7
1658	Xgdm33c	17.4
1659	Xmwg938	19.8606
1660	Xgwm4705	25.0377
1661	Xbarc149	25.0377
1662	Xwmc147	28.0377
1663	Xgwm0033	29.436
1664	BS00000744_51	29.9587
1665	wsnp_Ex_c41048_47969948	30.2767
1666	wsnp_JD_c3091_4079762	30.3177
1667	BobWhite_c359_1026	30.7437
1668	RAC875_c10925_1887	32.5087
1669	D_GDS7LZN02IXNP1_255	32.7467
1670	Kukri_c7822_144	32.7467
1671	Kukri_c26168_713	32.7467
1672	wsnp_Ku_c7822_13408189	32.7467
1673	Xgwm1640	33.3361
1674	Xgwm33	33.6377
1675	Xwmc432	34.1377
1676	Xpsr1327	34.1377
1677	P34/M511	35.1377
1678	Xgwm33c	35.2377
1679	Xwmc336	35.7377
1680	Xfba40b	35.7377
1681	Xcfd15	35.7377
1682	P39/M49-8	35.7377
1683	Xgwm33.3	36.7377
1684	Kukri_c54820_382	37.7687
1685	Xcfd61	39.0377
1686	Kukri_c20062_389	39.5327
1687	Xcnl7.1	39.7377
1688	Xcfd58	40.4377
1689	Xmwg837	40.7377
1690	Xcfd21	40.9377
1691	Kukri_c37718_187	43.5637
1692	Xgwm0106	44.3592
1693	Xwhs179.2	44.7377
1694	Xmta16x	44.7377
1695	Sr33	44.7377
1696	Xbarc152	44.7377
1697	wPt-3790	44.8377
1698	wPt-3707	44.8377
1699	XgpwE8b	44.9377
1700	Xwmc222	44.9377
1701	Xpsp3000	44.9377
1702	Ogliadc	44.9377
1703	Xac156	45.9398
1704	wPt-3738	46.0377
1705	Excalibur_rep_c105429_654	46.3967
1706	Xabc156b	46.6377
1707	Xcfd92	46.9377
1708	wPt-4196	47.5377
1709	IAAV4656	48.7947
1710	Xgwm106	50.1377
1711	P32/M59-2	50.1377
1712	P34/M47-3	50.1377
1713	D_contig14507_369	50.4817
1714	D1.1_ctg3776_2	51.1377
1715	XSi_2	51.1377
1716	XksuE19b	51.1377
1717	XgAmmA	52.1377
1718	Xgwm4583	53.4933
1719	XksuE18a	54.1377
1720	wsnp_Ex_c10959_17801482	54.3607
1721	wsnp_CAP11_c8597_3709328	57.3567
1722	Xmta14a	58.1377
1723	P32/M55-3	58.1377
1724	wsnp_Ex_c3450_6323939	59.4077
1725	XksuD14B	60.1377
1726	Xhor12d	61.1377
1727	Xgwm0789	64.4565
1728	Xubp19.1	66.1377
1729	Xgwm0603	66.531
1730	Xgwm0337	66.9565
1731	Xgwm1675	67.7809
1732	XksuG9	69.1377
1733	D1.1_ctg5357	69.1377
1734	D1.1_ctg5162	69.1377
1735	TA003135-0494	69.3657
1736	Xgwm848	70.2377
1737	Xgwm1291	70.5915
1738	Ku_c16809_845	70.9117
1739	BobWhite_c1488_299	71.3247
1740	Xbarc119	72.6377
1741	Xcdo89	72.9377
1742	wPt-0413	73.2377
1743	wPt-9380	73.2377
1744	Kukri_c18350_151	73.4417
1745	wPt-7038b	73.5377
1746	Xgwm191	73.7377
1747	Xbcd200	73.9377
1748	wPt-5503	74.6377
1749	P37/M64-288	74.9377
1750	Xgwm337	75.5377
1751	Xgwm4603	75.7321
1752	Xbarc229.1	75.9377
1753	Xcdo580	76.9377
1754	Xwmc489	77.2377
1755	BS00070085_51	77.5377
1756	Pm24	77.5377
1757	Xcfd59b	77.5377
1758	Xwmc216.2	77.5477
1759	Xcdo1173	77.9377
1760	Excalibur_c16452_624	78.1617
1761	Xgwm4665	78.2981
1762	Xgwm603	78.3377
1763	BS00046672_51	78.8137
1764	Xcfd59	78.9377
1765	D1.1_ctg10420	79.0377
1766	D1.1_ctg7447	79.0377
1767	P40/M51-8	79.0377
1768	P39/M39-5	79.0377
1769	P34/M50-8	79.0377
1770	D1.1_ctg620	79.0377
1771	D1.1_ctg8782	79.0377
1772	P41/M61-7	79.0377
1773	P36/M68-2	79.0377
1774	Xbarc99	79.0377
1775	Xbcd22	79.0377
1776	Xcfd72	79.1377
1777	Kukri_c19622_131	79.1987
1778	Xgwm0848	79.3821
1779	RAC875_c9594_1289	79.4267
1780	Xcfd65	80.4377
1781	Xwmc429	80.8377
1782	Xgwm0934	81.6208
1783	BS00079095_51	81.7767
1784	P35/M39-5	81.8377
1785	Xgwm0903	82.0821
1786	Xgwm3165	82.2059
1787	Xgwm1049	82.3208
1788	Xwmc419	82.3767
1789	BS00049071_51	82.4667
1790	IAAV3422	82.4667
1791	BS00049072_51	82.4667
1792	D_contig32652_163	82.6267
1793	Excalibur_c19237_895	82.6537
1794	Xgwm131	82.6847
1795	Xgwm0458	82.9576
1796	BS00031658_51	83.1167
1797	wsnp_Ex_c3831_6966926	83.7967
1798	Xwmc216.1	84.0907
1799	Xbarc148	84.4377
1800	Xgdm0019	84.4556
1801	Xgwm608	84.6377
1802	IACX8280	84.7247
1803	BobWhite_c10977_834	84.8157
1804	wsnp_Ex_c57601_59245380	84.8157
1805	BS00014671_51	84.8157
1806	IAAV2840	84.8157
1807	BS00004282_51	84.8157
1808	wsnp_Ex_c6920_11929748	84.8157
1809	wsnp_Ex_c1318_2520706	84.8157
1810	wsnp_Ex_c57601_59245549	84.8337
1811	Xbarc229	84.8377
1812	wsnp_Ku_c2624_4986980	84.8777
1813	TA004358-0724	84.8777
1814	wsnp_Ku_c7266_12551048	84.8777
1815	wsnp_Ex_c6920_11928994	84.8777
1816	wsnp_Ex_c25974_35235456	84.8777
1817	D_GBF1XID01DNWRS_378	84.8777
1818	RAC875_c43831_91	84.8777
1819	D_contig06122_208	84.8777
1820	wsnp_Ku_c5560_9853214	84.8777
1821	wsnp_Ku_c5560_9851459	84.8777
1822	RAC875_c3604_1527	84.8777
1823	Ku_c5560_2665	84.8787
1824	XcsEND2-4	84.9377
1825	Xbarc162	84.9377
1826	wsnp_Ex_c3831_6965890	85.3597
1827	Xgwm458	85.6377
1828	Kukri_c12758_2101	85.6477
1829	Excalibur_c8188_243	85.7877
1830	Kukri_c6051_640	86.1587
1831	RAC875_c30569_210	86.2347
1832	Xbarc240	86.2377
1833	wsnp_Ex_c15396_23659859	86.3437
1834	Ra_c21676_178	86.3437
1835	RAC875_c49612_102	86.3467
1836	Xwmc339	86.6377
1837	BS00022768_51	86.6567
1838	BS00082503_51	86.6647
1839	Xgwm4881	86.6942
1840	IAAV4866	86.8067
1841	Excalibur_c48317_242	86.8917
1842	Xgwm4780	87.196
1843	Xwmc590	87.3377
1844	RAC875_c87321_108	87.4827
1845	BS00075001_51	87.4827
1846	GENE-0511_484	87.4827
1847	wsnp_Ex_rep_c66423_64641680	87.4827
1848	wsnp_Ex_c18665_27541568	87.4977
1849	Xgwm4599	88.28
1850	Xgwm4810	88.4959
1851	BobWhite_c4236_410	88.5816
1852	D1.1_ctg839	88.9376
1853	Xfbb377d	88.9376
1854	D1.1_ctg5940	88.9376
1855	RAC875_c4135_1028	89.6926
1856	Xbarc169	89.9376
1857	Xgwm4843	90.0254
1858	wPt-7711	90.7376
1859	Xwmc216	90.7376
1860	wPt-8854	90.7376
1861	wPt-0077	90.9376
1862	Xcfd19	91.1376
1863	Xbcd402	92.4376
1864	wPt-3945	93.4376
1865	P31/M52-3	93.4376
1866	wPt-9857	93.6376
1867	wPt-4988	94.3376
1868	P36/M54-8	94.4376
1869	D1.1_ctg9710	95.4376
1870	D1.1_ctg3072	95.4376
1871	Xfba383	95.4376
1872	D1.1_ctg4968	95.4376
1873	Xpsr634	95.4376
1874	D1.1_ctg8047	95.4376
1875	Xfba8	95.4376
1876	D1.1_ctg4533	95.4376
1877	Xfba118a	96.4376
1878	wPt-3743	96.9376
1879	BS00063907_51	97.0616
1880	Xglk558	97.4376
1881	BS00003816_51	97.9016
1882	BS00040568_51	97.9226
1883	Glu-D1	98.0376
1884	Xbcd1150Dra	98.4376
1885	D1.1_ctg7989	98.4376
1886	Xfba250b	98.4376
1887	D1.1_ctg6012	98.4376
1888	D1.1_ctg1364	98.4376
1889	wsnp_Ex_c6378_11087794	98.8456
1890	Xwmc36	99.4376
1891	Xcfa2129	99.6376
1892	wsnp_Ex_c35886_43950574	99.6956
1893	Xcfd48	99.7376
1894	wsnp_Ex_c35886_43949442	99.9906
1895	Xbarc62	100.438
1896	Xmwg967	100.438
1897	D1.1_ctg11375	100.438
1898	wsnp_Ex_c35886_43950102	100.499
1899	Xgdm126	101.438
1900	BS00093390_51	101.696
1901	Xcfd19a	102.338
1902	Xwmc93	103.338
1903	Xwmc673	103.838
1904	Xwmc261	103.838
1905	Xfbb194	103.838
1906	Xwmc732	104.038
1907	Xpsr544	104.638
1908	RAC875_c51177_261	105.012
1909	Xcfd48b	105.038
1910	BS00064881_51	105.612
1911	Xcdo312	105.638
1912	Xgpw357	106.638
1913	Xgwm4857	107.18
1914	XksuD49	108.638
1915	Xgpw2118	108.638
1916	Xgwm4867	108.667
1917	wPt-6059	109.138
1918	Xgwm55	109.338
1919	Xgwm4795	109.452
1920	XksuG55	109.638
1921	D1.1_ctg7441	109.638
1922	Xmta17c	109.638
1923	Xgpw315	109.638
1924	Xcfd63	110.238
1925	Xgwm0642	110.526
1926	XksuG2	111.138
1927	D1.1_ctg6587	111.138
1928	Xgwm642	111.138
1929	Xfbb90b	111.138
1930	D1.1_ctg4643	111.138
1931	Xksug55	111.255
1932	Xksug2	112.202
1933	Xfba268	113.138
1934	Xfbb12	113.138
1935	Xcfd83	113.138
1936	Xcfd28	113.138
1937	Excalibur_c50856_63	113.334
1938	Xgwm0820	113.632
1939	Xgpw360	114.138
1940	P36/M47-5	114.138
1941	Xmwg733c	115.138
1942	Xbcd1930	115.138
1943	D1.1_ctg1648	115.138
1944	D1.1_ctg2680	115.138
1945	D1.1_ctg1075	116.138
1946	Xcdo105	116.138
1947	D1.1_ctg5094	116.138
1948	Xgwm820	116.138
1949	GENE-0129_110	116.791
1950	Xwmc813	117.238
1951	Xcmwg733.3	117.238
1952	Xgwm1012	117.453
1953	Xcmwg695	118.238
1954	Xmwg676d	119.238
1955	Xcsd19(Adh)	120.238
1956	Xmwg701	120.238
1957	Xbarc66	122.238
1958	Xpsr95_Em	122.238
1959	Xfbb275c	122.238
1960	D_contig12192_450	122.888
1961	XATPase	123.238
1962	XAdh	123.638
1963	BS00094562_51	123.906
1964	IACX8359	124.086
1965	Xcmwg701	125.238
1966	Tdurum_contig8840_575	125.469
1967	wPt-4427	125.838
1968	wPt-6503	125.838
1969	wPt-1070	125.838
1970	wPt-7421	125.838
1971	wPt-7057	125.838
1972	wPt-10060	125.838
1973	wPt-2839	125.838
1974	wPt-2541	125.838
1975	wPt-3636	125.838
1976	wPt-1597	125.838
1977	wPt-1531	125.938
1978	wPt-2897	125.938
1979	wPt-1685	125.938
1980	wPt-1263	126.038
1981	wPt-4687	126.138
1982	wPt-6560	126.138
[truncated: 12,602 more rows]
